# Supplementary material for: Mapping and population size estimates of people who inject drugs in Afghanistan in 2019: Synthesis of multiple methods
Source: PLoS One. 2022 Jan 28;17(1):e0262405. doi: 10.1371/journal.pone.0262405 (PMC8797259; doi:10.1371/journal.pone.0262405)
Supplement: S1 Appendix — (ZIP) [file pone.0262405.s001.zip]

Archive with 9 entries (9 files):
- PWID-English Tools/Appendix 11.docx
- PWID-English Tools/Appendix 12.docx
- PWID-English Tools/Appendix 13.docx
- PWID-English Tools/Appendix 14.docx
- PWID-English Tools/Appendix 15.docx
- PWID-English Tools/Appendix 22- Supervision form.docx
- PWID-English Tools/Appendix 3.docx
- PWID-English Tools/Appendix 6.docx
- PWID-English Tools/Appendix 7.docx
