# Supplementary material for: Mapping and population size estimates of people who inject drugs in Afghanistan in 2019: Synthesis of multiple methods
Source: PLoS One. 2022 Jan 28;17(1):e0262405. doi: 10.1371/journal.pone.0262405 (PMC8797259; doi:10.1371/journal.pone.0262405)
Supplement: S3 Appendix — (ZIP) [file pone.0262405.s003.zip]

Archive with 8 entries (8 files):
- PWID-Pashto Tools/Appendix 11- Service data collection matrix from NGO and public providers.docx
- PWID-Pashto Tools/Appendix 12. Oral Consent Form for interview from member of the key populations.docx
- PWID-Pashto Tools/Appendix 13. Oral Consent Form for interview with key informants and NGO staff serving the key populations.docx
- PWID-Pashto Tools/Appendix 14. Oral Consent Form for Non-Key Population Interview Data at the Hotspots.docx
- PWID-Pashto Tools/Appendix 15. Consent Form for Focus Group Discussion.docx
- PWID-Pashto Tools/Appendix 3--Key Informant Interview and FGD guide for PWID.docx
- PWID-Pashto Tools/Appendix 6. Venue Observation and Enumeration Form.docx
- PWID-Pashto Tools/Appendix 7. PWID Screening and Data Collection Form.docx
